# Supplementary material for: Detection, Isolation and Quantification of Myocardial Infarct with Four Different Histological Staining Techniques
Source: Diagnostics (Basel). 2024 Oct 18;14(20):2325. doi: 10.3390/diagnostics14202325 (PMC11507200; doi:10.3390/diagnostics14202325)
Supplement: Supplementary file 1 [file diagnostics-14-02325-s001.zip]

Archive with 12 entries (12 files):
- fibrosis_analyzer.exe
- fibrosis_analyzer.fig
- fibrosis_analyzer.m
- Instruction for fibrosis analysis.pdf
- Instruction for image splitting.pdf
- Instruction for scar size analysis.pdf
- scar_size_analysis.exe
- scar_size_analysis.fig
- scar_size_analysis.m
- split_image.exe
- split_image.fig
- split_image.m
